# Supplementary material for: Pathophysiological and Pharmacological Characteristics of KCNJ5 157-159delITE Somatic Mutation in Aldosterone-Producing Adenomas
Source: Biomedicines. 2021 Aug 17;9(8):1026. doi: 10.3390/biomedicines9081026 (PMC8391641; doi:10.3390/biomedicines9081026)
Supplement: Supplementary file 1 [file biomedicines-09-01026-s001.zip]

Archive with 1 entries (1 files):
- biomedicines-1320978-supplementary.pdf
